# Supplementary material for: High-Throughput Sequence Analysis of Peripheral T-Cell Lymphomas Indicates Subtype-Specific Viral Gene Expression Patterns and Immune Cell Microenvironments
Source: mSphere. 2019 Jul 10;4(4):e00248-19. doi: 10.1128/mSphere.00248-19 (PMC6620372; doi:10.1128/mSphere.00248-19)
Supplement: TABLE S2 [file mSphere.00248-19-st002.txt]

Genbank accession ID	Name
NC_018464.1	Shamonda virus N and NSs genes, segment S, genomic RNA, isolate Ib An 5550
NC_018476.1	Simbu virus RdRp gene for RNA-dependent RNA polymerase, segment L, genomic RNA, isolate SA Ar 53
NC_004102.1	Hepatitis C virus genotype 1, complete genome
NC_009823.1	Hepatitis C virus genotype 2, complete genome
NC_009827.1	Hepatitis C virus genotype 6, complete genome
